# Supplementary material for: Histological Grade and Tumor Stage Are Correlated with Expression of Receptor Activator of Nuclear Factor Kappa b (Rank) in Epithelial Ovarian Cancers
Source: Int J Mol Sci. 2022 Feb 3;23(3):1742. doi: 10.3390/ijms23031742 (PMC8836022; doi:10.3390/ijms23031742)
Supplement: Supplementary file 1 [file ijms-23-01742-s001.zip]

Archive with 1 entries (1 files):
- ijms-1463168-supplementary.pdf
